# Supplementary material for: Myco-Ed: Mycological curriculum for education and discovery
Source: PLoS Pathog. 2025 Jul 18;21(7):e1013303. doi: 10.1371/journal.ppat.1013303 (PMC12273965; doi:10.1371/journal.ppat.1013303)
Supplement: S1 Table — (XLSX) [file ppat.1013303.s001.xlsx]

## Sheet: Sheet1
Term/ Institution	Number of students
Fall 2024
California State University, Chico	19
Colorado State University (2 classrooms)	41
Oregon State University	36
University of Georgia	31
University of Colorado Boulder	22
Binghamton University	21
University of Oregon	19
University of Wisconsin La Crosse	10
Valdosta State University	1
Summer 2024
Oregon State University	40
Spring 2024
Georgia Southern University	20
Tuskegee University	24
Fall 2023
University of Colorado Denver	7
Oregon State University	25
Total	316
